# Supplementary material for: Characterization and Modification of Red Mud and Ferrosilicomanganese Fines and Their Application in the Synthesis of Hybrid Hydrogels
Source: Polymers (Basel). 2022 Oct 14;14(20):4330. doi: 10.3390/polym14204330 (PMC9608683; doi:10.3390/polym14204330)
Supplement: Supplementary file 1 [file polymers-14-04330-s001.zip]

Archive with 1 entries (1 files):
- polymers-1900479-supplementary.pdf
